# Supplementary material for: Distinct Effects of Familial Parkinson’s Disease-Associated Mutations on α-Synuclein Phase Separation and Amyloid Aggregation
Source: Biomolecules. 2023 Apr 23;13(5):726. doi: 10.3390/biom13050726 (PMC10216457; doi:10.3390/biom13050726)
Supplement: Supplementary file 1 [file biomolecules-13-00726-s001.zip]

Archive with 1 entries (1 files):
- biomolecules-2309251-supplementary.pdf
